# Supplementary material for: Post-bottleneck increase in mitochondrial DNA diversity in Yaku sika deer (Cervus nippon yakushimae) on Yakushima Island, Japan
Source: Sci Rep. 2025 Nov 12;15:39630. doi: 10.1038/s41598-025-23191-9 (PMC12612164; doi:10.1038/s41598-025-23191-9)
Supplement: Supplementary file 1 — Supplementary Material 1 [file 41598_2025_23191_MOESM1_ESM.xlsx]

## Sheet: sample data
Article Title
	Post-bottleneck increase in mitochondrial DNA diversity in Yaku sika deer (Cervus nippon yakushimae) on Yakushima Island, Japan
Journal Name
Author Names
	Yoshimi Agetsuma-Yanagihara (corresponding author)
	Takashi Hayakawa
	Naoki Agetsuma
Corresponding Author Information
	Waku Doki Science Planning, Sapporo, Hokkaido 065-0016, Japan
	gg5762chacha@gmail.com
Sample ID	Haplotype	Longitude	Latitude	Collection site	Area	Collection date	Note
1	Yk01	130.407	30.313	Yakushima	F	February-28-2004
2	Yk02	130.403	30.3184	Yakushima	F	April-28-2004
3	Yk05	130.442	30.3725	Yakushima	B	May-3-2004
4	Yk07	130.579	30.3527	Yakushima	I	May-12-2004
5	Yk15	130.382	30.3809	Yakushima	A	July-24-2004
6	Yk09	130.468	30.4096	Yakushima	B	November-3-2004
7	Yk06	130.468	30.4096	Yakushima	B	November-3-2004
8	Yk02	130.384	30.3676	Yakushima	A	November-8-2004
9	Yk04	130.387	30.3655	Yakushima	A	November-17-2004
10	Yk02	130.387	30.3653	Yakushima	A	November-19-2004
11	Yk02	130.393	30.3445	Yakushima	A	February-7-2005
12	Yk09	130.549	30.4124	Yakushima	C	February-15-2005
13	Yk04	130.386	30.3645	Yakushima	A	August-22-2005
14	Yk02	130.386	30.3695	Yakushima	A	August-22-2005
15	Yk12	130.385	30.3549	Yakushima	A	July-30-2007
16	Yk04	130.388	30.3648	Yakushima	A	October-29-2007
17	Yk02	130.389	30.3485	Yakushima	A	November-3-2007
18	Yk07	130.615	30.2871	Yakushima	E	November-6-2007
19	Yk05	130.449	30.3213	Yakushima	F	November-8-2007
20	Yk01	130.58	30.3544	Yakushima	I	March-1-2008
21	Yk15	130.399	30.3183	Yakushima	A	March-6-2008
22	Yk06	130.399	30.3183	Yakushima	A	March-6-2008
23	Yk07	130.566	30.2964	Yakushima	H	May-16-2008
24	Yk16	130.558	30.2984	Yakushima	H	May-16-2008
25	Yk05	130.534	30.2616	Yakushima	E	May-17-2008
26	Yk08	130.392	30.3458	Yakushima	A	May-18-2008
27	Yk17	130.446	30.4245	Yakushima	C	May-21-2008
28	Yk09	130.496	30.4647	Yakushima	C	May-21-2008
29	Yk02	130.385	30.3513	Yakushima	A	August-10-2009
30	Yk04	130.387	30.3647	Yakushima	A	August-20-2009
31	Yk04	130.384	30.3656	Yakushima	A	November-24-2009
32	Yk02	130.387	30.3653	Yakushima	A	December-5-2009
33	Yk04	130.391	30.3703	Yakushima	A	August-8-2010
34	Yk04	130.387	30.366	Yakushima	A	August-6-2011
35	Yk04	130.387	30.3656	Yakushima	A	November-17-2011
36	Yk04	130.387	30.3653	Yakushima	A	November-18-2011
37	Yk04	130.387	30.3652	Yakushima	A	November-20-2011
38	Yk02	130.385	30.3656	Yakushima	A	November-22-2011
39	Yk04	130.387	30.3656	Yakushima	A	November-24-2011
40	Yk07	130.636	30.3814	Yakushima	D	January-25-2012
41	Yk04	130.387	30.3654	Yakushima	A	March-22-2012
42	Yk04	130.387	30.3669	Yakushima	A	March-24-2012
43	Yk04	130.387	30.3659	Yakushima	A	March-26-2012
44	Yk02	130.387	30.3654	Yakushima	A	March-26-2012
45	Yk02	130.387	30.3655	Yakushima	A	March-28-2012
46	Yk02	130.387	30.3658	Yakushima	A	March-29-2012
47	Yk06	130.381	30.3702	Yakushima	A	March-29-2012
48	Yk02	130.406	30.396	Yakushima	A	March-30-2012
49	Yk06	130.406	30.3959	Yakushima	A	March-30-2012
50	Yk15	130.396	30.3957	Yakushima	A	March-30-2012
51	Yk04	130.396	30.3957	Yakushima	A	March-30-2012
52	Yk04	130.396	30.3956	Yakushima	A	March-30-2012
53	Yk15	130.385	30.3877	Yakushima	A	March-30-2012
54	Yk15	130.384	30.3875	Yakushima	A	March-30-2012
55	Yk05	130.414	30.3948	Yakushima	A	March-30-2012
56	Yk06	130.382	30.3742	Yakushima	A	March-30-2012
57	Yk05	130.414	30.3948	Yakushima	A	March-30-2012
58	Yk15	130.414	30.3948	Yakushima	A	March-30-2012
59	Yk05	130.414	30.3948	Yakushima	A	March-30-2012
60	Yk05	130.414	30.3948	Yakushima	A	March-30-2012
61	Yk04	130.406	30.3959	Yakushima	A	March-30-2012
62	Yk04	130.383	30.3741	Yakushima	A	March-30-2012
63	Yk02	130.386	30.352	Yakushima	A	April-1-2012
64	Yk02	130.39	30.3419	Yakushima	A	April-1-2012
65	Yk02	130.391	30.3412	Yakushima	A	April-1-2012
66	Yk06	130.397	30.3316	Yakushima	A	April-2-2012
67	Yk10	130.397	30.3321	Yakushima	A	April-2-2012
68	Yk10	130.397	30.332	Yakushima	A	April-2-2012
69	Yk10	130.397	30.3319	Yakushima	A	April-2-2012
70	Yk06	130.396	30.3202	Yakushima	A	April-2-2012
71	Yk06	130.395	30.3202	Yakushima	A	April-2-2012
72	Yk06	130.397	30.3317	Yakushima	A	April-2-2012
73	Yk04	130.396	30.3202	Yakushima	A	April-2-2012
74	Yk02	130.406	30.3108	Yakushima	F	April-2-2012
75	Yk02	130.406	30.3109	Yakushima	F	April-2-2012
76	Yk06	130.415	30.2963	Yakushima	F	April-2-2012
77	Yk06	130.415	30.2963	Yakushima	F	April-2-2012
78	Yk05	130.417	30.281	Yakushima	F	April-2-2012
79	Yk02	130.407	30.311	Yakushima	F	April-2-2012
80	Yk02	130.406	30.3109	Yakushima	F	April-2-2012
81	Yk01	130.407	30.3111	Yakushima	F	April-2-2012
82	Yk06	130.415	30.2963	Yakushima	F	April-2-2012
83	Yk02	130.417	30.2809	Yakushima	F	April-2-2012
84	Yk04	130.387	30.3639	Yakushima	A	August-7-2012
85	Yk07	130.567	30.2969	Yakushima	H	August-9-2012
86	Yk09	130.545	30.412	Yakushima	C	August-11-2012
87	Yk09	130.547	30.4122	Yakushima	C	August-11-2012
88	Yk05	130.573	30.3818	Yakushima	I	August-11-2012
89	Yk09	130.578	30.3816	Yakushima	I	August-11-2012
90	Yk13	130.57	30.3901	Yakushima	I	August-11-2012
91	Yk07	130.453	30.2624	Yakushima	E	August-13-2012
92	Yk07	130.453	30.2624	Yakushima	E	August-13-2012
93	Yk07	130.447	30.2624	Yakushima	E	August-13-2012
94	Yk05	130.443	30.3757	Yakushima	B	August-15-2012
95	Yk05	130.44	30.3801	Yakushima	B	August-15-2012
96	Yk12	130.439	30.3704	Yakushima	B	August-15-2012
97	Yk12	130.442	30.3721	Yakushima	B	August-15-2012
98	Yk05	130.443	30.3757	Yakushima	B	August-15-2012
99	Yk05	130.443	30.3722	Yakushima	B	August-15-2012
100	Yk12	130.441	30.3732	Yakushima	B	August-15-2012
101	Yk05	130.441	30.3715	Yakushima	B	August-15-2012
102	Yk12	130.442	30.3725	Yakushima	B	August-15-2012
103	Yk12	130.44	30.3712	Yakushima	B	August-15-2012
104	Yk05	130.64	30.331	Yakushima	D	August-18-2012
105	Yk07	130.638	30.3316	Yakushima	D	August-18-2012
106	Yk05	130.64	30.3313	Yakushima	D	August-18-2012
107	Yk07	130.613	30.2848	Yakushima	E	August-19-2012
108	Yk07	130.613	30.2848	Yakushima	E	August-19-2012
109	Yk08	130.616	30.3205	Yakushima	H	August-19-2012
110	Yk08	130.608	30.3206	Yakushima	H	August-19-2012
111	Yk08	130.597	30.3125	Yakushima	H	August-19-2012
112	Yk07	130.42	30.3052	Yakushima	F	August-20-2012
113	Yk05	130.423	30.3143	Yakushima	F	August-20-2012
114	Yk11	130.472	30.4407	Yakushima	C	August-21-2012
115	Yk11	130.474	30.4465	Yakushima	C	August-21-2012
116	Yk01	130.472	30.4407	Yakushima	C	August-21-2012
117	Yk13	130.445	30.4235	Yakushima	C	August-21-2012
118	Yk04	130.387	30.3654	Yakushima	A	April-10-2013
119	Yk04	130.386	30.365	Yakushima	A	April-11-2013
120	Yk05	130.415	30.2714	Yakushima	F	April-11-2013
121	Yk18	130.416	30.2708	Yakushima	F	April-11-2013
122	Yk11	130.415	30.2714	Yakushima	F	April-11-2013
123	Yk07	130.418	30.2722	Yakushima	F	April-11-2013
124	Yk04	130.386	30.3656	Yakushima	A	April-12-2013
125	Yk06	130.441	30.4186	Yakushima	C	April-15-2013
126	Yk13	130.442	30.4187	Yakushima	C	April-15-2013
127	Yk09	130.447	30.4242	Yakushima	C	April-15-2013
128	Yk04	130.387	30.3654	Yakushima	A	April-16-2013
129	Yk07	130.487	30.2486	Yakushima	E	April-18-2013
130	Yk03	130.487	30.2487	Yakushima	E	April-18-2013
131	Yk07	130.486	30.2494	Yakushima	E	April-18-2013
132	Yk08	130.487	30.2491	Yakushima	E	April-18-2013
133	Yk02	130.387	30.3653	Yakushima	A	April-19-2013
134	Yk01	130.647	30.3358	Yakushima	D	April-19-2013
135	Yk01	130.647	30.3359	Yakushima	D	April-19-2013
136	Yk11	130.645	30.3302	Yakushima	D	April-19-2013
137	Yk01	130.647	30.3357	Yakushima	D	April-19-2013
138	Yk11	130.645	30.3302	Yakushima	D	April-19-2013
139	Yk02	130.581	30.2571	Yakushima	E	April-19-2013
140	Yk02	130.581	30.257	Yakushima	E	April-19-2013
141	Yk02	130.581	30.2568	Yakushima	E	April-19-2013
142	Yk11	130.581	30.2584	Yakushima	E	April-19-2013
143	Yk11	130.581	30.2569	Yakushima	E	April-19-2013
144	Yk02	130.58	30.2587	Yakushima	E	April-19-2013
145	Yk13	130.567	30.4175	Yakushima	C	April-20-2013
146	Yk13	130.567	30.4158	Yakushima	C	April-20-2013
147	Yk09	130.548	30.412	Yakushima	C	April-20-2013
148	Yk09	130.549	30.412	Yakushima	C	April-20-2013
149	Yk13	130.548	30.4114	Yakushima	C	April-20-2013
150	Yk11	130.625	30.3823	Yakushima	D	April-20-2013
151	Yk13	130.626	30.382	Yakushima	D	April-20-2013
152	Yk13	130.625	30.3793	Yakushima	D	April-20-2013
153	Yk11	130.625	30.3821	Yakushima	D	April-20-2013
154	Yk06	130.626	30.3821	Yakushima	D	April-20-2013
155	Yk06	130.626	30.3821	Yakushima	D	April-20-2013
156	Yk07	130.615	30.3957	Yakushima	D	April-20-2013
157	Yk07	130.615	30.3957	Yakushima	D	April-20-2013
158	Yk07	130.615	30.3956	Yakushima	D	April-20-2013
159	Yk05	130.615	30.3971	Yakushima	D	April-20-2013
160	Yk11	130.615	30.3973	Yakushima	D	April-20-2013
161	Yk07	130.645	30.3603	Yakushima	D	April-20-2013
162	Yk01	130.645	30.3604	Yakushima	D	April-20-2013
163	Yk07	130.615	30.3956	Yakushima	D	April-20-2013
164	Yk01	130.645	30.3605	Yakushima	D	April-20-2013
165	Yk07	130.645	30.3606	Yakushima	D	April-20-2013
166	Yk05	130.563	30.3549	Yakushima	I	April-21-2013
167	Yk05	130.563	30.3548	Yakushima	I	April-21-2013
168	Yk11	130.562	30.3551	Yakushima	I	April-21-2013
169	Yk05	130.564	30.3601	Yakushima	I	April-21-2013
170	Yk05	130.565	30.3603	Yakushima	I	April-21-2013
171	Yk09	130.575	30.3813	Yakushima	I	April-21-2013
172	Yk09	130.575	30.3812	Yakushima	I	April-21-2013
173	Yk11	130.566	30.3611	Yakushima	I	April-21-2013
174	Yk05	130.566	30.361	Yakushima	I	April-21-2013
175	Yk05	130.564	30.3603	Yakushima	I	April-21-2013
176	Yk05	130.567	30.3633	Yakushima	I	April-21-2013
177	Yk01	130.567	30.3634	Yakushima	I	April-21-2013
178	Yk05	130.563	30.3557	Yakushima	I	April-21-2013
179	Yk09	130.575	30.3812	Yakushima	I	April-21-2013
180	Yk05	130.564	30.3586	Yakushima	I	April-21-2013
181	Yk05	130.562	30.3551	Yakushima	I	April-21-2013
182	Yk05	130.567	30.3614	Yakushima	I	April-21-2013
183	Yk11	130.564	30.3581	Yakushima	I	April-21-2013
184	Yk08	130.604	30.3157	Yakushima	H	April-22-2013
185	Yk08	130.617	30.3205	Yakushima	H	April-22-2013
186	Yk01	130.604	30.3157	Yakushima	H	April-22-2013
187	Yk08	130.604	30.3156	Yakushima	H	April-22-2013
188	Yk03	130.528	30.2997	Yakushima	H	April-22-2013
189	Yk07	130.509	30.3116	Yakushima	H	April-22-2013
190	Yk16	130.557	30.2993	Yakushima	H	April-22-2013
191	Yk07	130.51	30.3114	Yakushima	H	April-22-2013
192	Yk07	130.51	30.3114	Yakushima	H	April-22-2013
193	Yk02	130.54	30.3033	Yakushima	H	April-22-2013
194	Yk07	130.51	30.3114	Yakushima	H	April-22-2013
195	Yk07	130.511	30.3125	Yakushima	H	April-22-2013
196	Yk07	130.509	30.3116	Yakushima	H	April-22-2013
197	Yk03	130.53	30.2996	Yakushima	H	April-22-2013
198	Yk07	130.51	30.3114	Yakushima	H	April-22-2013
199	Yk06	130.648	30.3746	Yakushima	D	May-12-2013
200	Yk01	130.651	30.3744	Yakushima	D	May-12-2013
201	Yk05	130.652	30.3717	Yakushima	D	May-12-2013
202	Yk07	130.657	30.3709	Yakushima	D	May-12-2013
203	Yk06	130.657	30.369	Yakushima	D	May-12-2013
204	Yk04	130.387	30.3693	Yakushima	A	May-20-2015
205	Yk11	130.497	30.4653	Yakushima	C	May-21-2015
206	Yk01	130.496	30.4616	Yakushima	C	May-21-2015
207	Yk01	130.497	30.4642	Yakushima	C	May-21-2015
208	Yk06	130.548	30.4117	Yakushima	C	May-22-2015
209	Yk05	130.548	30.4116	Yakushima	C	May-22-2015
210	Yk11	130.581	30.2567	Yakushima	E	May-22-2015
211	Yk11	130.581	30.2568	Yakushima	E	May-22-2015
212	Yk11	130.581	30.257	Yakushima	E	May-22-2015
213	Yk11	130.581	30.2569	Yakushima	E	May-22-2015
214	Yk07	130.586	30.3158	Yakushima	H	May-22-2015
215	Yk08	130.608	30.3209	Yakushima	H	May-22-2015
216	Yk08	130.586	30.3158	Yakushima	H	May-22-2015
217	Yk08	130.617	30.3207	Yakushima	H	May-22-2015
218	Yk07	130.557	30.2973	Yakushima	H	May-22-2015
219	Yk07	130.57	30.2964	Yakushima	H	May-22-2015
220	Yk07	130.57	30.2962	Yakushima	H	May-22-2015
221	Yk04	130.384	30.371	Yakushima	A	May-24-2015
222	Yk06	130.386	30.3728	Yakushima	A	May-26-2015
223	Yk06	130.382	30.3685	Yakushima	A	May-26-2015
224	Yk04	130.386	30.3671	Yakushima	A	May-26-2015
225	Yk06	130.384	30.3647	Yakushima	A	May-26-2015
226	Yk06	130.384	30.3647	Yakushima	A	May-26-2015
227	Yk02	130.386	30.3672	Yakushima	A	May-26-2015
228	Yk12	130.443	30.3753	Yakushima	B	August-5-2015
229	Yk05	130.443	30.3784	Yakushima	B	August-5-2015
230	Yk06	130.472	30.4112	Yakushima	B	August-6-2015
231	Yk09	130.47	30.4086	Yakushima	B	August-6-2015
232	Yk09	130.454	30.4002	Yakushima	B	August-6-2015
233	Yk14	130.491	30.3421	Yakushima	G	August-6-2015
234	Yk06	130.491	30.3421	Yakushima	G	August-6-2015
235	Yk06	130.489	30.3415	Yakushima	G	October-13-2015
236	Yk06	130.487	30.3423	Yakushima	G	October-13-2015
237	Yk06	130.482	30.3408	Yakushima	G	October-14-2015
238	Yk06	130.487	30.3424	Yakushima	G	October-16-2015
239	Yk06	130.479	30.3414	Yakushima	G	October-17-2015
240	Yk09	130.486	30.3421	Yakushima	G	November-5-2015
241	Yk05	130.479	30.3415	Yakushima	G	November-5-2015
242	Yk05	130.477	30.3414	Yakushima	G	November-6-2015
243	Yk05	130.477	30.3413	Yakushima	G	November-6-2015
244	Yk04	130.383	30.3658	Yakushima	A	January-13-2016
245	Yk04	130.381	30.3699	Yakushima	A	January-14-2016
246	Yk04	130.381	30.3685	Yakushima	A	January-31-2016
247	Yk04	130.382	30.3708	Yakushima	A	January-31-2016	Different individual from sample ID253
248	Yk04	130.382	30.3708	Yakushima	A	January-31-2016	Different individual from sample ID252
249	Yk04	130.381	30.3682	Yakushima	A	January-31-2016
250	Yk04	130.381	30.3682	Yakushima	A	January-31-2016
251	Yk09	130.492	30.3427	Yakushima	G	April-11-2016
252	Yk09	130.494	30.3417	Yakushima	G	May-13-2016
253	Yk02	130.387	30.3656	Yakushima	A	May-17-2016
254	Yk06	130.386	30.3619	Yakushima	A	May-18-2016
255	Yk12	130.387	30.3652	Yakushima	A	May-19-2016
256	Yk02	130.387	30.3651	Yakushima	A	May-19-2016
257	Yk04	130.384	30.3675	Yakushima	A	May-19-2016
258	Yk04	130.387	30.3654	Yakushima	A	May-21-2015
259	Yk04	130.386	30.365	Yakushima	A	March-25-2012
260	Yk04	130.384	30.3701	Yakushima	A	May-23-2016
261	Yk09	130.493	30.3417	Yakushima	G	July-23-2016
262	Yk09	130.497	30.3402	Yakushima	G	July-23-2016
263	Yk06	130.387	30.3654	Yakushima	A	August-10-2016
264	Yk04	130.388	30.3657	Yakushima	A	August-11-2016
265	Yk04	130.386	30.365	Yakushima	A	August-11-2016
266	Yk12	130.387	30.3653	Yakushima	A	August-11-2016
267	Yk04	130.387	30.3662	Yakushima	A	August-11-2016
268	Yk14	130.496	30.3404	Yakushima	G	August-11-2016
269	Yk14	130.496	30.3404	Yakushima	G	August-11-2016
270	Yk04	130.382	30.3677	Yakushima	A	August-12-2016
271	Yk04	130.381	30.3702	Yakushima	A	August-13-2016
272	Yk14	130.491	30.3421	Yakushima	G	August-13-2016
273	Yk09	130.492	30.3427	Yakushima	G	August-14-2016
274	Yk06	130.488	30.3416	Yakushima	G	August-15-2016
275	Yk05	130.489	30.3416	Yakushima	G	August-15-2016
276	Yk05	130.489	30.3416	Yakushima	G	August-15-2016
277	Yk07	130.49	30.3418	Yakushima	G	August-15-2016
278	Yk04	130.491	30.342	Yakushima	G	August-15-2016
279	Yk09	130.491	30.3421	Yakushima	G	August-15-2016
280	Yk09	130.493	30.3427	Yakushima	G	August-15-2016
281	Yk14	130.494	30.3414	Yakushima	G	August-15-2016
282	Yk14	130.494	30.3414	Yakushima	G	August-15-2016
283	Yk09	130.493	30.3428	Yakushima	G	August-16-2016
284	Yk04	130.491	30.3421	Yakushima	G	August-16-2016
285	Yk04	130.385	30.3661	Yakushima	A	August-19-2016
286	Yk04	130.383	30.3681	Yakushima	A	August-19-2016
287	Yk04	130.386	30.3656	Yakushima	A	August-19-2016
288	Yk04	130.387	30.3646	Yakushima	A	August-20-2016
289	Yk09	130.493	30.3419	Yakushima	G	August-22-2016
290	Yk14	130.492	30.3424	Yakushima	G	September-11-2016
291	Yk06	130.487	30.3425	Yakushima	G	September-11-2016
292	Yk05	130.477	30.3414	Yakushima	G	October-1-2016
293	Yk09	130.498	30.3406	Yakushima	G	October-21-2016
294	Yk09	130.501	30.3399	Yakushima	G	October-21-2016
295	Yk05	130.478	30.3412	Yakushima	G	October-21-2016
296	Yk05	130.477	30.3413	Yakushima	G	October-21-2016
297	Yk04	130.385	30.3657	Yakushima	A	October-30-2016
298	Yk04	130.387	30.3654	Yakushima	A	October-31-2016
299	Yk04	130.382	30.3672	Yakushima	A	October-31-2016
300	Yk06	130.386	30.3647	Yakushima	A	October-31-2016
301	Yk12	130.385	30.3667	Yakushima	A	April-16-2017
302	Yk04	130.387	30.3656	Yakushima	A	April-19-2017
303	Yk04	130.387	30.3657	Yakushima	A	April-21-2017
304	Kc01	130.218	30.4696	Kuchinoerabujima	-	July-28-2004
305	Kc02	130.216	30.471	Kuchinoerabujima	-	July-28-2004
